# Supplementary material for: Co-Infections and Their Prognostic Impact on Melioidosis Mortality: A Systematic Review and Individual Patient Data Meta-Analysis
Source: Epidemiologia (Basel). 2025 Apr 1;6(2):17. doi: 10.3390/epidemiologia6020017 (PMC12015870; doi:10.3390/epidemiologia6020017)
Supplement: Supplementary file 1 [file epidemiologia-06-00017-s001.zip]

Archive with 2 entries (2 files):
- epidemiologia-3508647 Suplentary file 2.xlsx
- epidemiologia-3508647-supplementary conversion.pdf
