# Supplementary material for: Co-Infections and Their Prognostic Impact on Melioidosis Mortality: A Systematic Review and Individual Patient Data Meta-Analysis
Source: Epidemiologia (Basel). 2025 Apr 1;6(2):17. doi: 10.3390/epidemiologia6020017 (PMC12015870; doi:10.3390/epidemiologia6020017)
Supplement: Supplementary file 1 [file epidemiologia-06-00017-s001.zip › epidemiologia-3508647 Suplentary file 2.xlsx]

## Sheet: Characters of 55 Co-infection
Study No.	Case No.	Author	Year	Country	Race	Income	Gender	Age	Agriculture Occ	TB	Leptospira	HIV	other bacteria	other virus	other Mycobacterium	Fungus/yeast	Protozoa/Trematodes	DS	DM	other U/D	Died	Reference
1	1	Azri (Abidin)	2022	Malaysia	Malay	UM	0	2		0	0	0	1	0	0	0	0		0	0	0	[17]	https://www.e-mjm.org/2022/v77n2/cat-scratch-disease-and-melioidosis.pdf
2	2	Samad	2014	Brunei	Brunei	H	1	34		0	0	0	0	0	0	1	0	1	0	1	0	[18]	https://www.thaiscience.info/journals/Article/TMPH/10959861.pdf
3	3	Pongrithsukda	1998	Thailand	Thai	UM	0	11	0	0	0	0	0	1	0	0	0	0	0	0	0	[19]	https://www.tm.mahidol.ac.th/seameo/1988-19-2/1988-19-2-309.pdf
3	4	Pongrithsukda	1998	Thailand	Thai	UM	0	6	0	0	0	0	0	1	0	0	0		0	0	0
3	5	Pongrithsukda	1998	Thailand	Thai	UM	1	3	0	0	0	0	0	1	0	0	0	0	0	0	0
3	6	Pongrithsukda	1998	Thailand	Thai	UM	0	4	0	0	0	0	0	1	0	0	0	0	0	0	0
3	7	Pongrithsukda	1998	Thailand	Thai	UM	1	2	0	0	0	0	0	1	0	0	0	1	0	0	1
4	8	Macedo	2012	Blazil	Blazilian	UM	0	28	0	0	0	0	0	1	0	0	0	0			1	[20]	https://www.scielo.br/j/rsbmt/a/tMJ3cxRWkcWctgCQMdLPWsh/?format=pdf&lang=en
5	9	Chierakul	2005	Thailand	Thai	UM	0	60	0	0	0	1	0	0	0	0	0	0	0	0	0	[7]	https://www.researchgate.net/profile/Allen-Cheng-5/publication/7414971_Short_report_Disease_severity_and_outcome_of_melioidosis_in_HIV_coinfected_individuals/links/0c960524967f18d759000000/Short-report-Disease-severity-and-outcome-of-melioidosis-in-HIV-coinfected-individuals.pdf?origin=publicationDetail&_sg%5B0%5D=rW39_Y-z4VVgdAFTzRQcQYnFe9-nA3UpbRY_gRW3jLaJ8a6RwhKTHuMZ9HzvFApy-uEy0IxhMFcemfvJIoR…
5	10	Chierakul	2005	Thailand	Thai	UM	1	32	1	0	0	1	0	0	0	0	0	1	0	0	0
5	11	Chierakul	2005	Thailand	Thai	UM	1	36	1	0	0	1	0	0	0	0	0	1	0	0	0
5	12	Chierakul	2005	Thailand	Thai	UM	0	24	1	0	0	1	0	0	0	0	0	0	0	0	0
5	13	Chierakul	2005	Thailand	Thai	UM	0	29	1	0	0	1	0	0	0	0	0	1	0	0	0
5	14	Chierakul	2005	Thailand	Thai	UM	0	30	1	0	0	1	0	0	0	0	0	1	0	0	0
5	15	Chierakul	2005	Thailand	Thai	UM	0	37	0	0	0	1	0	0	0	0	0	0	0	0	0
5	16	Chierakul	2005	Thailand	Thai	UM	0	26	0	0	0	1	0	0	0	0	0	1	0	0	1
6	17	Thongton	2019	Thailand	Thai	UM	0	44		0	0	1	0	1	0	0	0	1	1	0	0	[21]	https://www.idthai.org/2015/journal/_file_ar_fulltext/file_areaae339c4d89fc102edd9dbdb6a28915.pdf
7	18	Pumpradit	2006	Thailand	Thai	UM	1	29		0	0	1	0	0	1	0	0	1	0	0	0	[22]	https://apjai-journal.org/wp-content/uploads/2018/01/9MycobacteriumaviumVol24No4December2006P239.pdf
8	19	Gulati	2022	USA	Vietnamese	LM	0	43		0	0	1	0	1	0	0	0	1	1	1	1	[23]	https://www.ncbi.nlm.nih.gov/pmc/articles/PMC8991333/pdf/tpmd210689.pdf
9	20	Li	2018	China	Chinese	UM	0	52		0	0	0	0	1	0	0	0	1	1	1	0	[24]	https://bmcinfectdis.biomedcentral.com/counter/pdf/10.1186/s12879-018-3364-6.pdf
10	21	Kahandawaarachch	2017	Sri Lanka	Sri Lankan	LM	1	61		0	0	0	0	0	0	0	1	1	1	1	0	[25]	https://bmcinfectdis.biomedcentral.com/counter/pdf/10.1186/s12879-017-2639-7.pdf
11	22	Gunasena	2023	Sri Lanka	Sri Lanka	LM	0	59	1	0	1	0	0	0	0	0	0	1	0	0	0	[5]	https://journals.sagepub.com/doi/10.1177/00494755231156490?url_ver=Z39.88-2003&rfr_id=ori:rid:crossref.org&rfr_dat=cr_pub%20%200pubmed
12	23	Hin	2012	Malaysia	Malay	UM	0	60	1	0	1	0	0	0	0	0	0	1	1	0	0	[10]	https://www.ncbi.nlm.nih.gov/pmc/articles/PMC3516328/pdf/tropmed-87-737.pdf
12	24	Hin	2012	Malaysia	Chinese	UM	0	50	0	0	1	0	0	0	0	0	0	1	1	1	1
12	25	Hin	2012	Malaysia	Chinese	UM	0	29	1	0	1	0	0	0	0	0	0	1	1	1	1
12	26	Hin	2012	Malaysia	Chinese	UM	0	55	1	0	1	0	0	0	0	0	0	1	1	1	1
13	27	Lim	2022	Malaysia	Malay	UM	1	29		0	1	0	0	0	0	0	0		1	1	1	[26]	https://www.apicareonline.com/index.php/APIC/article/view/1815/2726
14	28	Sapian	2012	Malaysia	Malay	UM	0	60		0	1	0	0	0	0	0	0	1	1	0	0	[27]	https://www.e-mjm.org/2012/v67n3/Melioidosis-and-Leptospirosis.pdf
14	29	Sapian	2012	Malaysia	Malay	UM	0	50	0	0	1	0	0	0	0	0	0	1	1	0	1
14	30	Sapian	2012	Malaysia	Malay	UM	0	29		0	1	0	0	0	0	0	0	1	1	1	1
14	31	Sapian	2012	Malaysia	Malay	UM	0	55		0	1	0	0	0	0	0	0	1	1	1	1
15	32	Mohd Ali	2017	Malaysia	Malay	UM	1	40	0	0	1	0	0	0	0	0	0	1	1	0	1	[6]	https://www.sciencedirect.com/science/article/pii/S1876034117300874/pdfft?md5=c2696868889c667dbb4e8200cf7ad38a&pid=1-s2.0-S1876034117300874-main.pdf
16	33	Chetchotisakd	1999	Thailand	Thai	UM	0	25		0	0	0	0	0	1	0	0	1	0	0	0	[28]	https://watermark.silverchair.com/30-1-29.pdf?token=AQECAHi208BE49Ooan9kkhW_Ercy7Dm3ZL_9Cf3qfKAc485ysgAAA1cwggNTBgkqhkiG9w0BBwagggNEMIIDQAIBADCCAzkGCSqGSIb3DQEHATAeBglghkgBZQMEAS4wEQQMc469knmDFHY7F3QIAgEQgIIDCo6-EegX61BBzCpCHaCbm9oTLiJM6nSJAJagPdZOmQ41ySAAobCwA9sOnUHotIloJB4ZULDlsvTv5LEHKsV_-r4DF11jOA-Wh-QeJQIivC1BDuFibURHJ25XGd3TIFM33Sls_rLb0iXH2KOYi0jmyoWBzUorV71t7lfIqXJVGNsQZVqyGTXNMqII9Al-G-6…
17	34	Azali (Amar)	2007	Malaysia	Malay	UM	0	49	1	1	0	0	0	0	0	0	0	0	0	0	0	[29]	https://www.clinicalkey.com/service/content/pdf/watermarked/1-s2.0-S1015958409601470.pdf?locale=en_US&searchIndex=
18	35	Garg	2020	India	Indian	LM	0	51	1	1	0	0	0	0	0	0	0	0	1	1	0	[30]	https://pdfs.semanticscholar.org/c8b3/9a76c66308dba6efe0487fb2e70ac76ad106.pdf
18	36	Garg	2020	India	Indian	LM	0	45	1	1	0	0	0	0	0	0	0	1	1	0	1
18	37	Garg	2020	India	Indian	LM	0	53	1	1	0	0	0	0	0	0	0	0	1	0	0
18	38	Garg	2020	India	Indian	LM	0	63	0	1	0	0	0	0	0	0	0	0	1	0	0
18	39	Garg	2020	India	Indian	LM	0	55	0	1	0	0	0	0	0	0	0	0	1	1	0
18	40	Garg	2020	India	Indian	LM	0	42	1	1	0	0	0	0	0	0	0	1	1	0	1
18	46	Garg	2020	India	Indian	LM	0	42	0	1	0	1	0	0	0	0	0	0	1	0	0
19	41	Kim	2015	Korea	Philippino	LM	0	60	0	1	0	0	0	0	0	0	0	0	0	0	0	[31]	https://pdf.sciencedirectassets.com/280417/1-s2.0-S2210909915X00075/1-s2.0-S2210909915000855/main.pdf?X-Amz-Security-Token=IQoJb3JpZ2luX2VjEGMaCXVzLWVhc3QtMSJGMEQCIH3C5o1eMRUq1Z4qLLVsX%2BO7bDi0N40evRpIIvDW%2FX0qAiB%2FhQAFNuBtOlr6n16NkREvGWSr4hqZjRND1fwG3V%2Bh5Cq7BQj7%2F%2F%2F%2F%2F%2F%2F%2F%2F%2F8BEAUaDDA1OTAwMzU0Njg2NSIM5xfLXC7TE5t7D%2BCVKo8FS8ZEvT0P%2B6Wlhlbo23BC5gdCHY%2BmgcJ9KwMjPNV1XosAGJOLma…
20	42	Rubel	2022	Brunei	Brunei	H	0	64		1	0	0	0	0	0	0	0	0	1	1	0	[32]	https://www.ncbi.nlm.nih.gov/pmc/articles/PMC9912290/pdf/wpsar-13-957.pdf
21	43	Shenoy	2009	India	Indian	LM	0	40	1	1	0	0	0	0	0	0	0	0	1	0	0	[33]	https://www.cambridge.org/core/product/identifier/S0022215109004460/type/journal_article
22	44	Shetty	2009	India	Indian	LM	0	40	1	1	0	0	0	0	0	0	0	0	1	0	0	[3]	https://www.ncbi.nlm.nih.gov/pmc/articles/PMC2883194/pdf/ATM-05-113.pdf
23	45	Tan	2020	Singapore	Singapore	H	0	64		1	0	0	0	0	0	0	0	1	0	1	0	[4]	https://downloads.hindawi.com/journals/criid/2020/9818129.pdf?_gl=1*dmrkjj*_ga*NDczNTUyMzQ1LjE2Mjg0MDU1MzI.*_ga_NF5QFMJT5V*MTY5MDM0NzI2My4xNC4wLjE2OTAzNDcyNjMuNjAuMC4w&_ga=2.204830416.1394210439.1690340824-473552345.1628405532
24	47	Sulaiman	2013	Malaysia	Malay	UM	0	58	1	1	0	0	1	0	0	0	0	0	1	0	0	[34]	https://bmcinfectdis.biomedcentral.com/counter/pdf/10.1186/1471-2334-13-527.pdf
25	48	Yee	2022	Thailand	Thai	UM	0	50		1	0	0	0	1	0	0	1	1	1	0	0	[35]	https://wellcomeopenresearch.s3.eu-west-1.amazonaws.com/manuscripts/20458/af51a43b-bd44-4b36-a5e9-7e7a40e71cf3_17881_-_aung_pyae_phyo_v2_(1).pdf?doi=10.12688/wellcomeopenres.17881.2&numberOfBrowsableCollections=12&numberOfBrowsableInstitutionalCollections=0&numberOfBrowsableGateways=15
26	49	Yuhana	2019	Malaysia	Malay	UM	0	60	1	0	0	0	1	0	0	0	0	1	1	0	0	[36]	https://www.researchgate.net/publication/332785191_Melioidosis_and_scrub_typhus_co-infection_in_a_patient_presenting_with_acute_undifferentiated_febrile_illness/fulltext/5cf18f18299bf1fb184e7620/Melioidosis-and-scrub-typhus-co-infection-in-a-patient-presenting-with-acute-undifferentiated-febrile-illness.pdf?origin=publicationDetail&_sg%5B0%5D=EkRcke9shyft72V85diJQ0wVTXmy65t_64ODV524XoTopCyyiT1Sji…
27	50	Lu	2005	Taiwan	Taiwanese	H	0	19	0	0	1	0	1	0	0	0	0	1	0	0	1	[37]	https://core.ac.uk/download/pdf/82719220.pdf
28	51	Pontes	2023	Blazil	Blazilian	UM	0	16	0	0	0	0	0	1	0	0	0	1	1	0	0	[38]	https://cdn.publisher.gn1.link/residenciapediatrica.com.br/pdf/en_v13n1aop1005.pdf
29	52	Tong	2022	Malaysia	Malay	UM	0	27		0	0	0	0	1	0	1	0	1	0	0	1	[39]	http://mjmcasereports.org/articles/2022/v1n1/COVID-19-with-melioidosis.pdf
30	53	Hemarajata	2016	USA	Filipino	LM	1	67		1	0	0	0	0	0	0	0	1	1	1	1	[40]	https://journals.asm.org/doi/10.1128/JCM.01636-16?url_ver=Z39.88-2003&rfr_id=ori:rid:crossref.org&rfr_dat=cr_pub%20%200pubmed
31	54	Jain	2023	India	Indian	LM	0	63	1	1	0	0	0	0	0	0	0	1	1	1	0	[41]	https://journals.lww.com/jbjscc/abstract/2023/06000/coinfection_of_melioidosis_and_tuberculosis.27.aspx
32	55	Jin	2014	China	Chinease	UM	0	22		1	0	0	0	0	0	0	0	1	0	0	1	[42]	https://www.ncbi.nlm.nih.gov/pmc/articles/PMC3944166/pdf/jtd-06-02-E1.pdf

## Sheet: summary 55 Co-infection
Studies	Author; Year	Country	Case number	Gender	Age (y)
1	Azri (Abidin), 2022	Malaysia	1	M	2
2	Amar; 2007	Malaysia	1	M	49
3	Chetchotisakd; 1999	Thailand	1	M	25
4	Chierakul; 2005	Thailand	8	M =2, F=6	24-60
5	Garg; 2020	India	7	M=7	42-63
6	Gulati; 2022	USA	1	M	43
7	Gunasena; 2023	Sri Lanka	1	M	59
8	Hemarajata; 2016	USA	1	F	67
9	Hin; 2012	Malaysia	4	M=4	29-60
10	Jain; 2023	India	1	M	63
11	Jin; 2014	Chian	1	M	22
12	Kahandawaarachch; 2017	Sri Lanka	1	F	61
13	Kim; 2015	Korea	1	M	60
14	Li; 2018	China	1	M	52
15	Lim; 2022	Malaysia	1	F	29
16	Lu; 2005	Taiwan	1	M	19
17	Macedo; 2012	Blazil	1	M	28
18	Mohd Ali; 2017	Malaysia	1	F	40
19	Pongrithsukda; 1998	Thailand	5	M=3, F=2	_2 -11
20	Pontes; 2023	Blazil	1	M	16
21	Pumpradit; 2006	Thailand	1	F	29
22	Rubel; 2022	Brunei	1	M	64
23	Samad; 2014	Brunei	1	F	34
24	Sapian; 2012	Malaysia	4	M=4	29-60
25	Shenoy; 2009	India	1	M	40
26	Shetty; 2009	India	1	M	40
27	Sulaiman; 2013	Malaysia	1	M	58
28	Tan; 2020	Singapore	1	M	64
29	Thongton; 2019	Thailand	1	M	44
30	Tong; 2022	Malaysia	1	M	27
31	Yee; 2022	Thailand	1	M	50
32	Yuhana; 2019	Malaysia	1	M	60
			55

## Sheet: Characters of 454 Single-infect
Studies no.	Case No.	Author	Year	Country	Race	Gender	Age (years)	Agriculture Occ	DS	DM	other U/D	Died
1	1	Abdulla, M. C., & Alungal, J.	2016	India	Indian	1	60		0	0	0	1
2	2	Achappa, B., Madi, D., & Vidyalakshmi, K.	2016	India	Indian	1	22		0	1	0	0
3	3	Agrawal, U., Samant, R., Kothari, J., & Sunavala, A.	2022	India	Indian	0	31	0	1	0	1	0
4	4	Alexander, V., Koshy, M., Shenoy, R., & Sudarsanam, T. D.	2018	North India	Indian	1	45	0	1	1	0	0
5	5	Amarasena, H. L. P., Silva, F., Tilakaratna, P., Jayamanne, S. F., & Ranawaka, U. K.	2019	Sri Lanka	Sri Lankan	1	42		1	1	0	0
6	6	Amran, I. M., Aiyob, N. M., & Aziz, F. A. A.	2021	Sri Lanka		0	43		1	1	0	1
7	7	Aroor, S., Kanaparthi, S., Mundkur, S. C., Shashidhara, S., & Konda, K. C.	2019	India		0	11		1	0	0	0
	8		2019	India		0	14		1	0	0	0
	9		2019	India		0	0.58		1	0	0	0
	10		2019	India		1	11		1	0	0	0
	11		2019	India		1	15		1	0	0	0
	12		2019	India		1	14		1	0	0	0
	13		2019	India		1	13		1	0	0	0
8	14	Arunpriyandan, V., Pakkiyaretnam, M., & Umakanth, M.	2022	Sri Lanka	Sri Lankan	1	55		1	1	0	0
9	15	Arya, A., Shaikh, H., Weber, D., Pettengill, M., & Moss, S.	2021	USA		1	32		1	1	1	0
10	16	Asiah, K., Hanifah, Y. A., Norzila, M. Z., Hasniah, L., & Rusanida, A.	2006	Malaysia	Malaysian	1	17		0	1	0	0
11	17	Aulia, Z., Wan Ali, W., & Shahar, M. A.	2018	Malaysia	Malaysian	0	31		0	0	1	1
12	18	Auvens, C., Neuwirth, C., Piroth, L., & Blot, M.	2019	France		1	57		1	0	1	0
13	19	Azali, H. Y., Norly, S., Wong, L. M., Tan, K. S., & Safian, N. M.	2007	Malaysia	Malaysian	1	49	1	0	0	0	0
	20		2007	Malaysia		1	66	1	1	0	0	1
	21		2007	Malaysia		0	42		1	0	0	0
	22		2007	Denmark		1	62		1	0	1	0
	23		2007	Denmark		1	58		1	1	1	1
14	24	Bano, N., Dubey, D. K., Dubey, M., Sangwan, P., Mitra, S. K., Kulshrestha, V., & Jain, B.	2022	India		1	26		0	1	0	0
	25		2022	India		1	53		0	1	1	0
	26		2022	India		1	58		1	1	0	0
15	27	Barth, A. L., de Abreu, E. S. F. A., Hoffmann, A., Vieira, M. I., Zavascki, A. P., Ferreira, A. G., da Cunha, L. G., Jr., Albano, R. M., & de Andrade Marques, E	2007	Brazil	Brazilian	0	17		0	0	1	0
16	28	Basil, J. H., & Ping Chong, C.	2013	Malaysia		0	67		0	1	1	0
17	29	Behera, B., Prasad Babu, T. L., Kamalesh, A., & Reddy, G.	2012	India	Indian	1	39		1	1	1	0
18	30	Beig, J., Read, K., Welch, D., & Bhally, H.	2017	New Zealand	Bruneian	1	47	0	0	1	0	0
19	31	Belchis, D. A., Simpson, E., & Colby, T	2000	USA		1	44		0	0	0	1
	32		2000	USA		0	43		1	0	1	1
20	33	Bhandary, S. K., Mani, I. P., Aroor, R., & Bhat, V.	2018	India		1	34		0	1	0	0
21	34	Bhat, V., Gosavi, S., Krishnan, G., & Acharya, R. V.	2023	India		1	43	1	1	1	0	0
22	35	Bommakanti, K., Ankathi, P., Uma, P., Malladi, S., & Laxmi, V.	2010	India		1	52	1	1	1	0	0
23	36	Borgherini, G., Camuset, G., Foucher, A., Maiza, J. C., Thibault, F. M., Picot, S., & Poubeau, P.	2015	France		1	57	0	1	1	1	0
24	37	Borgherini, G., Poubeau, P., Paganin, F., Picot, S., Michault, A., Thibault, F., & Berod, C. A.	2006	France (Living in Madagascar in past 5 years)		1	58	0	0	0	1	0
25	38	Boruah, D. K., Prakash, A., Bora, R., & Buragohain, L.	2013	India		0	4		1	0	1	1
26	39	Boyer, P. N., & Woods, M. L.	2020	Australia		1	68		1	1	0	0
27	40	Brummaier, T., Ling, C., Chu, C. S., Wuthiekanun, V., Haohankhunnatham, W., & McGready, R.	2016	Thailand	Thai	1	10		1	0	0	0
28	41	Cahn, A., Koslowsky, B., Nir-Paz, R., Temper, V., Hiller, N., Karlinsky, A., Gur, I., Hidalgo-Grass, C., Heyman, S. N., Moses, A. E., & Block, C.	2009	Israel	Thai	1	32	1	1	1	0	0
29	42	Camargo, N., Casadiego, G. K., Fernandez, D. A., Millan, L. V., Hernandez, A. K., Vargas, S., Rios, R., Marin-Osorio, A., Salcedo, S., Rodriguez, D. L., Bayuelo-Charris, I. V., Arias, C. A., Diaz, L., & Reyes, J.	2020	Colombia		1	35		1	1	0	0
30	43	Canan, F., Rakheja, D., Rajaram, V., Evans, A., & Filkins, L.	2022	USA		0	4		1	0	0	0
31	44	Chagla, Z., Aleksova, N., Quirt, J., Emery, J., Kraeker, C., & Haider, S.	2014	Canada	Filipino	1	64		1	1	1	0
32	45	Chan, H. P., & Yip, H. S.	2015	Singapore	Chinese	1	52	1	0	0	1	0
	46		2015	China	Chinese	0	42		0	0	1	0
33	47	Chang, C. Y.	2020	Malaysia		1	55	1	0	1	0	0
34	48	Chang, C. Y.	2020	Malaysia		0	23	0	1	0	0	0
	49		2020	Malaysia		1	62	1	1	1	1	0
	50		2020	Malaysia		1	58	1	1	1	0	0
35	51	Chang, C. Y., Lau, N. L. J., Currie, B. J., & Podin, Y.	2020	Malaysia		0	25	0	1	0	0	0
36	52	Chang, C. Y., & Lee, H. L.	2023	Malaysia		1	62	1	1	1	0	1
37	53	Cheah, Y., Jumastapha, H., & Tang, I. P.	2023	Malaysia		0	32		1	0	1	0
38	54	Chen, G. B., Tuan, S. H., Chen, L. H., & Lin, W. S.	2018	Taiwan	Taiwanese	0	65	0	1	0	1	0
39	55	Cheok, L. H., Tang, A. S. O., Desmond, S., Wong, Y. L., Cheong, Y. K., Ng, S. C., Cheng, W. M., Chua, H. H., & Teh, C. L.	2021	Malaysia		0	38	0	1	0	1	0
40	56	Cheok, S., Gan, L. S. C., Chung, S. J., & Ch'ng, J. K.	2021	Singapore		1	64		1	0	0	0
41	57	Corell, A., Yilmaz, A., Almotairi, F. S., & Farahmand, D.	2020	Sweden	Caucasian	1	32		0	1	1	0
42	58	Cossaboom, C. M., Marinova-Petkova, A., Strysko, J., Rodriguez, G., Maness, T., Ocampo, J., Gee, J. E., Elrod, M. G., Gulvik, C. A., Liu, L., Bower, W. A., Hoffmaster, A. R., Blaney, D. D., Salzer, J. S., Yoder, J. S., Mattioli, M. C., Sidwa, T. J., Ringsdorf, L., Morrow, G., Kieffer, A.	2020	USA		1	63		1	0	1	0
43	59	Currie, B. J., Price, E. P., Mayo, M., Kaestli, M., Theobald, V., Harrington, I., Harrington, G., & Sarovich, D. S.	2015	Australia		1	47		1	1	0	0
44	60	Dalugama, C., Tennegedara, A., & Gawarammana, I. B.	2018	Sri Lanka	Sri Lankan Sinhalese	1	64	1	0	1	0	0
	61		2018	Vietnam		1	57	0	0	1	1	0
45	62	Darazam, I. A., Kiani, A., Ghasemi, S., Sadeghi, H., Alavi, F., Moosavi, M. J., Akbari, A., Shahidi, M., Jalali, M., Pourfarziani, V., Saba, H., Nazari, S., Mohammadi, F., & Mansouri, S. D.	2011	Iran	Iranian	1	69		1	1	1	0
46	63	Dash, P., Prusty, S. K., Pattnaik, S. S., & Mohapatra, N.	2022	India	Indian	1	35		1	1	0	1
	64		2022	India	Indian	0	40		1	1	0	1
47	65	Dawson, P., Duwell, M. M., Elrod, M. G., Thompson, R. J., Crum, D. A., Jacobs, R. M., Gee, J. E., Kolton, C. B., Liu, L., Blaney, D. D., Thomas, L. G., Sockwell, D., Weiner, Z., Bower, W. A., Hoffmaster, A. R., & Salzer, J. S.	2021	USA		0	56		1	0	1	0
48	66	Deb, S., Singh, M., Choudhary, J., Jain, V. K., & Kumar, S.	2021	India		1	42		0	1	0	0
49	67	Demar, M., Ferroni, A., Dupont, B., Eliaszewicz, M., & Bourée, P.	2005	France	Caucasian	1	52	0	0	0	0	0
50	68	Ding, C. H., Hussin, S., Tzar, M. N., Rahman, M. M., & Ramli, S. R.	2013	Malaysia	Malay	1	53	0	1	1	0	0
51	69	Diolombi, M., Seneviratne, M., & Norton, R.	2020	Australia		1	2		1	0	0	0
52	70	Direksunthorn, T.	2017	Thailand	Thai	1	54	1	1	0	0	0
53	71	Doker, T. J., Quinn, C. L., Salehi, E. D., Sherwood, J. J., Benoit, T. J., Elrod, M. G., Gee, J. E., Shadomy, S. V., Bower, W. A., Hoffmaster, A. R., Walke, H. T., Blaney, D. D., DiOrio, M. S., Adams, A., Baker, K., Baransi, K., Cassity, T. R., Curtin, J., Daniels, M., Zikri, N.	2014	USA		1	44		1	1	1	1
	72		2014	USA (2010)		1	38	1	0	0	0	1
	73		2014	USA (2012)		1	60	0	1	1	0	0
54	74	Donahue, M. A., Newcomb, G., Spinella, S., Prasad, P., Liesveld, J., Egan, C. T., Smith, G. L., Newman, A. P., Bower, W. A., Blaney, D. D., Gee, J. E., Elrod, M. G., Chuang, S., & Babu, T. M.	2019	USA		0	60		0	0	1	0
	75		2019	India		1	53		0	1	1	0
	76		2019	India		1	22		1	0	1	0
55	77	Duplessis, C., & Maguire, J. D.	2009	USA	Caucasian	1	61		1	1	1	0
56	78	Ezzedine, K., Heenen, M., & Malvy, D.	2007	Belgium		0	90		0	1	0	0
57	79	Ezzedine, K., Malvy, D., Steels, E., De Dobbeeler, G., Struelens, M., Jacobs, F., & Heenen, M.	2007	Belgium		0	90		0	1	0	0
58	80	Falade, O. O., Antonarakis, E. S., Kaul, D. R., Saint, S., & Murphy, P. A.	2008	USA	Filipino	1	64		0	1	1	0
59	81	Fonseka, C. L., Galappaththi, S. R., Illagatilaka, A., Dasanayake, D., & Tissera, N.	2016	Sri Lanka		0	29	0	0	0	0	0
60	82	Frincy, K. B., Biswajyoti, B., Saikia, S., Baruah, M. P., & Devi, U.	2020	India		1	72	1	0	1	1	1
	83		2020	India		1	55	0	0	1	0	1
61	84	Gadsby, B. A., Oaten, A., Davies, P., Simpson, G., & Vincent, S.	2022	Australia	Caucasian	0	66		0	1	1	0
	85		2022	Australia	Caucasian	1	65		0	0	1	1
	86		2022	Australia	Indigenous	0	36		0	1	1	0
62	87	Gauthier, J., Gérôme, P., Defez, M., Neulat-Ripoll, F., Foucher, B., Vitry, T., Crevon, L., Valade, E., Thibault, F. M., & Biot, F. V.	2016	France		1	28		0	0	0	0
	88		2016	France		1	31		0	0	0	0
	89		2016	USA		0	4		0	0	0	0
	90		2016	USA		1	53		1	0	1	0
	91		2016	USA		1	5		0	0	0	1
63	92	Getaz, L., Abbas, M., Loutan, L., Iten, A., Simon, F., Decosterd, A., Studer, R., Sudre, P., Michel, Y., Merlani, P., & Emonet, S.	2011	Switzerland		1	35		1	0	0	1
64	93	Gétaz, L., Abbas, M., Loutan, L., Schrenzel, J., Iten, A., Simon, F., Decosterd, A., Studer, R., Sudre, P., Michel, Y., Merlani, P., & Emonet, S.	2011	Switzerland		1	30		1	0	0	1
65	94	Glass, M. B., Gee, J. E., Steigerwalt, A. G., Cavuoti, D., Barton, T., Hardy, R. D., Godoy, D., Spratt, B. G., Clark, T. A., & Wilkins, P. P.	2006	USA		1	2		0	0	0	0
66	95	Goel, A., Bansal, R., Sharma, S., Singhal, S., & Kumar, A.	2016	India		1	36		1	1	0	0
67	96	Gowda, K. H. V., Patil, M., Devarbhavi, H., Thomas, T., & Dias, M.	2022	India		1	60	1	0	0	1	0
68	97	Greer, R. C., Wangrangsimakul, T., Amornchai, P., Wuthiekanun, V., Laongnualpanich, A., Dance, D. A. B., & Limmathurotsakul, D.	2019	Thailand	Thai	1	65		1	0	1	1
	98		2019	Thailand	Thai	1	62		1	1	1	1
	99		2019	Thailand	Thai	1	35		1	0	1	0
	100		2019	Thailand	Thai	1	64		1	1	0	1
	101		2019	Thailand	Thai	1	62		1	0	1	1
69	102	Guendel, I., Ekpo, L. L., Hinkle, M. K., Harrison, C. J., Blaney, D. D., Gee, J. E., Elrod, M. G., Boyd, S., Gulvik, C. A., Liu, L., Hoffmaster, A. R., Ellis, B. R., Hunte-Ceasar, T., & Ellis, E. M.	2019	USA		0	80		0	1	1	0
	103		2019	USA		0	60		0	1	0	1
70	104	Guo, R. F., Wong, F. L., & Perez, M. L.	2015	USA		1	68		0	1	1	0
71	105	Halim, I., Kokkayil, P., Kirti, R., Priyadarshi, R. N., Sarfraz, A., Pati, B. K., & Thakuria, B.	2021	India		1	52	0	1	1	0	0
72	106	Harris, J., Smith, S., Ng, S. Z., Sinha, A., & Hanson, J.	2022	Australia	Australian	1	68		1	1	0	0
73	107	Harsha, M., Tirlangi, P. K., Varma, M., & Mukhopadhyay, C.	2023	India		1	36		1	1	0	0
74	108	Hassanein, M. M., Croall, J., Ewins, D. L., & Worth, R. C.	2003	United Kingdom	Caucasian	1	39		1	1	0	0
75	109	Hesstvedt, L., Reikvam, D. H., & Dunlop, O.	2015	Norway		0	26		0	0	0	0
76	110	Hesstvedt, L., Wilhelmsen, M., Mengshoel, A. T., & Dyrhol-Riise, A. M.	2011	Norway	Sri Lankan	1	38		1	1	1	0
77	111	Heyse, A. M., Dierick, J., Vanhouteghem, H., Ameye, F., Baert, D., Burvenich, P., & Wauters, G.	2003	Belgium		1	38		1	0	0	0
78	112	Hogan, C., Wilmer, A., Badawi, M., Hoang, L., Chapman, M., Press, N., Antonation, K., Corbett, C., Romney, M., & Murray, M.	2015	Canada		1	17	0	0	0	0	0
79	113	Huang, L., Yang, Z., Zhou, X. P., & Wu, J. R.	2018	China		1	38	1	1	0	1	0
80	114	Huang, W. Y., Wu, G., Chen, F., Li, M. M., & Li, J. J.	2018	China	Chinese	1	38		0	1	1	0
81	115	Huber, K., Thoma, B., Löscher, T., & Wieser, A.	2015	Germany	Thai	0	28		0	0	0	0
82	116	Hughes, S., Loughenbury, F., Richards, A., & Easom, N.	2021	United Kingdom	Chinese	1	26	0	0	0	0	0
83	117	Issack, M. I., Bundhun, C. D., & Gokhool, H.	2005	Mauritius		0	40	0	1	0	1	1
84	118	Jane, L., Crowe, A., Daffy, J., & Gock, H.	2012	Australia	Vietnamese	1	52		0	1	1	0
85	119	Jayaprakash, B., Karthik Rao, N., Patil, N., Balaji, O., Rau, N. R., & Varghese, G.	2016	India		1	61	1	0	1	1	0
86	120	Jayarajah, U., Arulanantham, A., Koculen, V., Palkumbura, C., Faleel, A., & Sooriyarachchi, R.	2020	Sri Lanka	Sri Lankan	1	49		1	1	1	0
87	121	Jun, J. B., Lee, T., Jeong, J., Chun, J. H., Shin, Y. W., & Jung, J.	2017	Republic of Korea	Korean	1	64	1	1	1	0	0
88	122	Jusoh, S., Shaharuddin, B., & Ismail, S.	2008	Malaysia	Malay	1	55		0	1	0	0
89	123	Kandasamy, Y., & Somasundaram, P.	2007	Malaysia	Malay	0	12		1	1	0	1
90	124	Karunarathna, A., Mendis, S. A., Perera, W., Patabendige, G., Pallewatte, A. S., & Kulatunga, A.	2018	Sri Lanka	Sri Lankan	0	56		1	1	0	0
91	125	Khoo, K. L., Cheng, S. C., & Tan, Y. K.	2000	Singapore		1	37	0	0	1	0	0
92	126	Kiertiburanakul, S., Sungkanuparph, S., Kositchiwat, S., & Vorachit, M.	2002	Thailand	Thai	0	70		0	1	0	0
93	127	Koh, E. J., Tan, K. N., Chan, Z. W., Candice Wong, H. Y., Chin, M. L., & Lee, T. C.	2023	Malaysia		1	66	0	1	1	0	0
94	128	Kow, A. W., Lee, K. B., & Wong, Y. S.	2005	Singapore		1	43		0	1	0	0
95	129	Krishnamoorthy, A., Fernando, E., Dorairaj, P., Thimmaiah, A., & Kumar, D. S.	2020	India		0	16		0	0	1	0
96	130	Kronmann, K. C., Truett, A. A., Hale, B. R., & Crum-Cianflone, N. F.	2009	USA		1	20	0	0	0	0	0
97	131	Krovvidi, R., Mridula, R. K., Jabeen, S. A., & Meena, A. K.	2013	India		1	53		1	1	0	1
98	132	Kuan, Y. C., How, S. H., Ng, T. H., & Fauzi, A. R.	2010	Malaysia		1	48		1	1	0	1
99	133	Kulkarni, R. D., Jain, P., Ajantha, G. S., Shetty, J., Chunchanur, S., & Shubhada, C.	2010	India		1	35	1	1	1	0	1
100	134	Kumar, P., Birda, C. L., Chand, Y. S., Yadav, T., & Agarwal, A.	2023	India		1	37		0	0	1	0
101	135	Kundangar, R. S., Bhat, S. N., & Mohanty, S. P.	2017	India		1	36		0	1	0	0
102	136	Kung, C. T., Lee, C. H., Li, C. J., Lu, H. I., Ko, S. F., & Liu, J. W.	2010	Taiwan (Republic of China)		1	48	0	1	0	1	0
103	137	Kung, C. T., Li, C. J., Ko, S. F., & Lee, C. H.	2013	Taiwan (Republic of China)		1	45	0	1	1	1	1
104	138	Kunnathuparambil, S. G., Sathar, S. A., Tank, D. C., Sreesh, S., Mukunda, M., Narayanan, P., & Vinayakumar, K. R.	2013	India	Indian	1	47		0	1	1	0
105	139	Lai, C. H., Huang, C. K., Chin, C., Chen, W. F., Yang, Y. T., Chen, Y. L., & Lin, H. H.	2007	Taiwan (Republic of China)		0	54		1	0	0	0
106	140	Le Hello, S., Currie, B. J., Godoy, D., Spratt, B. G., Mikulski, M., Lacassin, F., & Garin, B.	2005	New Caledonia	Melanesians	1	46	0	1	0	1	0
	141		2005	New Caledonia	Melanesians	1	43		1	1	1	0
	142		2005	New Caledonia	Melanesians	0	67		0	1	1	0
107	143	Lee, S. W., Yi, J., Joo, S. I., Kang, Y. A., Yoon, Y. S., Yim, J. J., Yoo, C. G., Han, S. K., Shim, Y. S., Kim, E. C., & Kim, Y. W.	2005	Korea		1	50		0	0	0	0
108	144	Lee, Y. L., Lee, S. S., Tsai, H. C., Chen, Y. S., Wann, S. R., Kao, C. H., & Liu, Y. C.	2006	Taiwan (Republic of China)		0	54		0	1	0	0
	145		2006	Taiwan (Republic of China)		1	58	1	1	1	1	0
	146		2006	Taiwan (Republic of China)		1	61		0	1	1	0
109	147	Leung, C. C. D., Ngai, C. M., Wong, C. K., & Chan, Y. H.	2023	Hong Kong		1	61	0	0	1	1	0
110	148	Li, P. H., Chau, C. H., & Wong, P. C.	2015	Hong Kong		1	82	1	1	0	1	1
111	149	Li, Q., Xia, Q. F., Sun, Q. F., & Zhou, X. D.	2021	China		1	49	1	0	0	1	0
112	150	Lim, K., McShane, L., Rees, M., & Muhi, S.	2021	Australia		1	59	0	1	0	1	0
113	151	Lin, C. Y., Chen, T. C., Lu, P. L., Lin, W. R., & Chen, Y. H.	2007	Taiwan		1	54	0	0	1	1	0
114	152	Lin, S. C., Lee, H. P., Chen, C. J., Wen, Z. H., & Jean, Y. H.	2011	Taiwan		1	68		0	0	1	0
115	153	Liu, Y., & Zong, Z.	2020	China		1	47	1	0	0	0	0
116	154	Loh, T. L., Latis, S., Crossland, G., & Patel, H.	2017	Australia		1	35		1	0	0	0
117	155	Low, J. G., Quek, A. M., Sin, Y. K., & Ang, B. S.	2005	Singapore		1	55		1	1	1	0
	156		2005	Singapore		1	66		1	0	1	0
	157		2005	Singapore		1	64		1	0	1	0
	158		2005	Singapore		1	65		1	1	1	0
	159		2005	Singapore		1	60		1	1	1	1
118	160	Lu, H. T., Ramsamy, G., Lee, C. Y., Syed Hamid, S. R. G., Kan, F. K., & Nordin, R. B.	2018	Malaysia	Iban (Native, East Malaysian)	1	38	0	0	0	0	0
119	161	Lumbiganon, P., & Kosalaraksa, P.	2013	Thailand	Thai	0	14		0	0	0	0
	162		2013	Thailand	Thai	1	13		0	0	0	0
	163		2013	Thailand	Thai	1	14		1	0	0	0
120	164	Lumbiganon, P., & Panamonta, O.	2000	Thailand	Thai	1	10		1	0	0	0
121	165	Luo, C. Y., Ko, W. C., Lee, H. C., & Yang, Y. J.	2003	Taiwan (Republic of China)		0	67		1	1	0	0
122	166	M, E., J, G., S, Z., & Cp, T.	2021	Germany		1	64		0	0	0	0
123	167	Mabayoje, D. A., Kenna, D. T. D., Dance, D. A. B., & NicFhogartaigh, C.	2022	United Kingdom	Ghanaian	1	33		0	1	0	0
124	168	Mahapatra, A., Dhal, S., Bansal, S., Turuk, J., Choudhury, S., & Mishra, P.	2019	India		0	68		0	1	0	0
125	169	Maksoud, A., & Sammut, L.	2023	United Kingdom	Caucasian	1	35		0	0	0	0
126	170	Mamtora, D. K., Davis, A. M., Koppikar, M., Cunha, N., & Bhalekar, P.	2018	India		1	72	0	0	1	1	0
127	171	Mariappan, V., Thavagnanam, S., Vellasamy, K. M., Teh, C. J. S., Atiya, N., Ponnampalavanar, S., & Vadivelu, J.	2018	Malaysia	Chinese Malaysian	1	14		0	0	1	1
128	172	Martínez-Hernández, L., González-Híjar, A., Valdéz-Vázquez, R., García-López, S., & González-Chon, O.	2013	Mexico		1	29		1	0	0	0
129	173	Mathai K, R. T., Bhat, K. S., Ashraf, M., Sarawag, M., & Kumar, K. P.	2013	India		1	38	0	0	0	0	0
130	174	Meckenstock, R., Therby, A., Marque-Juillet, S., Monnier, S., Khau, D., Pangon, B., & Greder-Belan, A.	2012	France		0	15		0	0	1	0
131	175	Meenakumari, P. B., Rekha, R., Neena, P. S., & Suresh, R.	2023	India		1	56	0	1	1	0	0
	176		2023	India		0	66		0	1	1	1
	177		2023	India		1	52		0	0	1	1
132	178	Meraj, S., Rodenberg, B., Thannum, S., Sheley, J., & Foreman, J.	2019	USA	Filipino	0	81		1	0	1	0
133	179	Merrick, B., Jones, T., Ong, E., Price, D. A., & Schwab, U.	2019	United Kingdom	Caucasian	0	52		1	0	0	0
	180		2019	United Kingdom	Caucasian	0	38		0	1	1	0
	181		2019	United Kingdom	Caucasian	0	69		1	1	1	0
134	182	Miralles, I. S., Maciel Mdo, C., Angelo, M. R., Gondini, M. M., Frota, L. H., dos Reis, C. M., & Hofer, E.	2004	Brazil		1	10		1	0	0	1
135	183	Mishra, B., Vishnu, V. Y., Bhatia, R., Garg, A., Doddamani, R. S., Singh, P., Chand Sharma, M., Singh, M. B., Rajan, R., Gupta, A., & Srivastava, M. V. P.	2021	India		0	28		0	0	0	0
136	184	Mitchell, P. K., Campbell, C., Montgomery, M. P., Paoline, J., Wilbur, C., Posivak-Khouly, L., Garafalo, K., Elrod, M., Liu, L., & Weltman, A.	2017	USA		0	15		0	0	0	0
137	185	Mohamad, N., Ponnusamy, S., Devi, S., Manikam, R., Idrus, I., & Bakar, N. H. A.	2012	Malaysia		1	52		1	1	0	0
138	186	Mohammad, N., & Wan Ghazali, W. S.	2017	Malaysia		1	64		1	1	0	0
139	187	Mohan, A., Yeong, L. C., Kumarasamy, G., & Manan, K.	2023	Malaysia		1	12		0	0	0	0
140	188	Mohan, V. K., Rajesh, K., Srinivas, S., Ravi, R., Prabhakaran, J., Srinivasan, K., & Sundaramoorthy, S.	2021	India		1	47	0	0	1	1	0
	189		2021	India		1	62		1	1	1	0
141	190	Mohanty, R., Kumar, R., Behera, A., & Seal, R.	2020	India		1	50		0	1	0	0
	191		2020	India		1	73		0	1	0	0
	192		2020	India		1	32		1	1	0	0
	193		2020	India		1	55		1	1	0	0
142	194	Mohanty, S., Sarkar, S., & Mishra, B.	2020	India		0	49	0	0	1	0	0
	195		2020	India		0	27	0	0	0	0	0
	196		2020	India		1	30	0	0	0	0	0
	197		2020	India		0	17	0	0	0	0	0
	198		2020	India		0	31	0	0	0	0	0
	199		2020	India		0	5	0	0	0	0	0
	200		2020	India		0	35	0	0	0	0	0
	201		2020	India		1	18	0	0	0	0	0
	202		2020	India		1	53	1	0	1	0	0
143	203	Montúfar, F. E., Ochoa, J. E., Ortega, H., Franco, L., Montúfar, M. C., Monsalve, A., Jaramillo, C., & Zapata, M.	2015	Colombia		0	10	0	1	0	1	1
	204		2015	Colombia		1	40	1	1	1	0	1
	205		2015	Colombia		0	46	0	1	0	1	0
	206		2015	Colombia		1	52	0	0	1	1	0
	207		2015	Colombia		1	65	1	0	0	1	0
	208		2015	Colombia		1	60	1	1	1	0	0
144	209	Morelli, F., Smeets, L., Hobijn, M., & Boom, H.	2015	The Netherlands	Caucasian	1	63		1	0	1	0
145	210	Morosini, M. I., Quereda, C., Gil, H., Anda, P., Núñez-Murga, M., Cantón, R., & López-Vélez, R.	2013	Spain		0	35		1	0	0	0
146	211	Morse, L. P., Smith, J., Mehta, J., Ward, L., Cheng, A. C., & Currie, B. J.	2013	Australia	Aborigin	1	34		1	0	0	0
	212		2013	Australia	Aborigin	1	63		1	1	0	0
	213		2013	Australia		1	60		1	1	0	0
147	214	Mostafa, A. M. A., & Chong, C. P.	2015	Malaysia	Malay	0	31	0	1	1	0	0
148	215	Mukhopadhya, A., Balaji, V., Jesudason, M. V., Amte, A., Jeyamani, R., & Kurian, G.	2007	India		1	47	0	0	1	0	1
	216		2007	India		1	45		0	1	0	1
149	217	Mukhopadhyay, C., Chawla, K., Vandana, K. E., Krishna, S., & Saravu, K.	2021	India		0	46	0	1	0	1	1
	218		2021	India		1	35	1	0	0	1	1
150	219	Mukhopadhyay, C., Dey, A., Sugandhi Rao, P., Pandey, V., & Sripathi Rao, P.	2007	India		1	29	0	0	0	0	0
151	220	Naganathan, K., Pillai, S. B., Kumar, P., & Hegde, P.	2014	India		1	64	1	1	0	0	0
152	221	Naha, K., Shastry, B. A., & Saravu, K.	2014	India	Asian Indian	0	19		0	0	0	0
153	222	air, R. M., Joy, S., & Krishnamurthy, D. E.	2018	India		0	42		0	1	0	0
154	223	Nandasiri, S., Wimalaratna, H., Manjula, M., & Corea, E.	2012	Sri Lanka		1	21	1	0	0	0	0
155	224	Neliyathodi, S., Thazhathethil, A. N., Pallivalappil, L., & Balakrishnan, D.	2015	India		1	52		0	1	1	0
156	225	Nernsai, P., Sophonsritsuk, A., Lertvikool, S., Jinawath, A., & Chitasombat, M. N.	2018	Thailand	Thai	0	31	1	0	1	0	0
157	226	Ng, T. H., How, S. H., Amran, A. R., Razali, M. R., & Kuan, Y. C.	2009	Malaysia	Malay	1	49		1	1	1	0
	227		2009	Malaysia	Indonesian	1	40	1	1	0	0	0
158	228	Ng, W. M., Kwan, M. K., & Merican, A. M.	2006	Malaysia		1	32		0	1	0	0
159	229	Ngauy, V., Lemeshev, Y., Sadkowski, L., & Crawford, G.	2005	USA		1	82	0	0	1	1	0
160	230	Ngoo, K. S., Mohammad, A. T., Soh, J. H., & Zainuddin, S. A. M.	2017	Malaysia		1	34	0	1	0	0	0
161	231	Niyasom, S., Sithinamsuwan, P., Udommongkol, C., & Suwantamee, J.	2006	Thailand	Thai	1	42		1	1	1	0
162	232	Nolen, L. D., Lirow, E., Gee, J. E., Elrod, M. G., Kolton, C. B., Liu, L., Bower, W. A., Person, M. K., Marfel, M., & Blaney, D. D.	2019	USA		1	40		1	1	1	1
	233		2019	USA		1	14		1	0	0	1
	234		2019	USA		1	18		1	0	0	1
	235		2019	USA		1	71		1	1	0	1
	236		2019	USA		1	59		0	1	0	1
	237		2019	USA		1	54		0	1	1	1
	238		2019	USA		1	48		1	1	0	1
163	239	Nosten, F., Chu, C. S., Winearls, S., Ling, C., Torchinsky, M. B., Phyo, A. P., Haohankunnathum, W., Turner, P., & Wuthiekanun, V.	2014	Thailand	Thai	0	17		1	0	0	1
	240		2014	Thailand	Thai	1	45	1	1	0	1	1
164	241	Nozaki, Y., Ono, D., Yamamoto, K., Mimura, K., Sasaki, M., Horino, A., Ohno, H., & Oka, H.	2021	Japan	Japanese	1	68		1	0	1	0
165	242	Nuryastuti, T., Umaroh, N., Asdie, R. H., Sari, I. P., & Musthafa, A.	2018	Indonesia		1	57		0	1	1	0
166	243	Oh, S. L., Wang, Y. L., & Abraham, A.	2019	Singapore		1	46		0	0	0	0
167	244	Ong, S. C. L., Alemam, M. M. M., Zakaria, N. A., & Abdul Halim, N. A.	2017	Malaysia		1	45		1	1	0	0
168	245	Ooi, E., Nagaretnam, V., & Chua, W. S.	2018	Malaysia		1	17		0	0	0	0
169	246	Overtoom, R., Khieu, V., Hem, S., Cavailler, P., Te, V., Chan, S., Lau, P., Guillard, B., & Vong, S.	2008	Cambodia		1	58		0	0	1	0
	247		2008	Cambodia		0	49		0	0	1	0
170	248	Owen, W., Smith, S., Kuruvath, S., Anderson, D., & Hanson, J.	2021	Australia	Australian	0	57		0	0	1	0
171	249	Padmaja, K., Lakshmi, V., Sudhaharan, S., Venkata Surya Malladi, S., Gopal, P., & Venkata Ravinuthala, K.	2015	India		1	57		0	1	1	0
	250		2015	India		1	48		1	0	0	0
172	251	Panginikkod, S., Ramachandran, A., Bollimunta, P., Habibi, R., Kumar Arjal, R., & Gopalakrishnan, V.	2017	USA		1	82		1	0	1	0
173	252	Panigrahi, M., Chouhan, M. I., Nayak, H. K., Samal, S. C., Mohanty, S., & Sethi, S.	2020	India		0	39		0	0	1	0
	253		2020	India		1	42		0	1	0	0
174	254	Pasaribu, A. P., & Pasaribu, S.	2017	Indonesia		1	13		0	0	0	0
175	255	Pasupneti, T., Munekata, M., Saith, S., & Filler, S.	2021	USA	Nicaraguan	0	70		1	1	1	1
176	256	Pathirage, M. M. K., Kularatne, S. A. M., & Weerakoon, K. G.	2020	Sri Lanka	Sinhalese	0	58		1	0	0	0
177	257	Patil, H. G., Gundavda, M., Shetty, V., Soman, R., Rodriques, C., & Agashe, V. M.	2016	India		1	43		0	1	0	0
	258		2016	India		1	63		0	0	1	0
	259		2016	India		0	48		1	1	0	1
178	260	Patil, N. A., Balaji, O., Rao, K. N., Hande, H. M., Ahmed, T., & Singhal, S.	2017	India		1	43		1	0	0	0
179	261	Patil, V., Jain, M., Varghese, J., Jayanthi, V., & Rela, M.	2016	India		1	34		1	1	1	1
180	262	Paul, E., Sudhagar, M., Anandhalakshmi, S., & Mathias, S.	2013	India		1	37		1	1	0	0
181	263	Paul, S. W., Malek, K. A., Peter, A. B., & Sidek, S.	2020	Malaysia		1	80		1	1	0	0
182	264	Peh, W. M., Hean, G. G., & Clement, Y. H. R.	2018	Singapore		1	55	1	0	1	1	0
183	265	Pelerito, A., Nunes, A., Coelho, S., Piedade, C., Paixão, P., Cordeiro, R., Sampaio, D., Vieira, L., Gomes, J. P., & Núncio, S.	2016	Portugal		0	62		0	0	0	0
184	266	Perez, A. R., Aburayyan, N., Sto Domingo, M. R., Jr., & Onglao, M.	2021	Philippines	Filipino	1	72	1	0	1	0	0
185	267	Phetsouvanh, R., Phongmany, S., Newton, P., Mayxay, M., Ramsay, A., Wuthiekanun, V., & White, N. J.	2001	Thailand	Lao	0	44	1	0	0	0	0
	268		2001	Thailand	Lao	1	74	1	1	1	1	1
186	269	Pillai, S. M., Velayutham, S., Sowmini, P. R., Jeyaraj, M., Krishnan, M., & Arunan, S.	2019	India		1	25		1	0	0	0
187	270	Piyasiri, L. B., Wickramasinghe, S. A., Lekamvasam, V. C., Corea, E. M., Gunarathne, R., & Priyadarshana, U.	2016	Sri Lanka		1	73	1	1	0	1	0
188	271	Porter, M. C., Pennell, C. E., Woods, P., Dyer, J., Merritt, A. J., & Currie, B. J. (2018)	2018	Australia	Australian	0	35		1	0	0	0
189	272	Prabhat, V., Gantaguru, A., Behera, S., Rana, R., & Das, G.	2019	India		1	28		1	1	0	0
190	273	Prasad, R., Pokhrel, N. B., Uprety, S., & Kharel, H.	2020	Nepal		1	38		0	0	0	0
191	274	Price, E. P., Hornstra, H. M., Limmathurotsakul, D., Max, T. L., Sarovich, D. S., Vogler, A. J., Dale, J. L., Ginther, J. L., Leadem, B., Colman, R. E., Foster, J. T., Tuanyok, A., Wagner, D. M., Peacock, S. J., Pearson, T., & Keim, P.	2010	USA and Thailand	Thai	1	22		1	0	0	1
	275		2010	USA and Thailand	Thai	1	60	1	1	1	0	1
	276		2010	USA and Thailand	Thai	0	34	1	0	0	0	1
192	277	Princess, I., Ebenezer, R., Ramakrishnan, N., Daniel, A. K., Nandini, S., & Thirunarayan, M. A.	2017	India		1	61		1	1	0	1
193	278	Puthucheary, S. D., Vadivelu, J., Wong, K. T., & Ong, G. S.	2001	Malaysia		0	61		1	1	0	1
	279		2001	Malaysia		1	68		1	0	1	1
	280		2001	Malaysia		1	39		1	0	1	1
	281		2001	Malaysia		0	18		1	0	0	1
	282		2001	Malaysia		1	36		1	1	1	1
	283		2001	Malaysia		0	19		1	1	0	1
194	284	Radhakrishna, N., & Morton, J.	2015	Australia	Australian	1	29		0	0	0	0
195	285	Rahim, M. A., Khan, M. A. Y., Chowdhury, T. A., & Ananna, M. A.	2020	Bangladesh	Bangladeshi	1	55	1	1	0	0	0
196	286	Rahim, M. A., Samad, T., Ananna, M. A., & Ul Haque, W. M. M.	2018	Bangladesh	Bangladeshi	1	38	1	0	0	1	0
197	287	Rahman, K. K. M., Bhuniya, S., Behera, B., Mohapatra, P. R., Kumar, R., & Radhakrishnan, A.	2020	India		1	66		0	1	1	0
	288		2020	India		1	74		0	1	1	0
198	289	Raja, N. S.	2007	Malaysia		1	66		1	1	0	0
199	290	Rao, J., Kaushal, A. S., & Hoong, C. K.	2009	Singapore	Chinese	1	65	1	0	1	1	0
	291		2009	Singapore	Chinese	1	60	0	1	1	1	1
	292		2009	Singapore	Chinese	1	60	0	1	1	1	1
200	293	Rao, S. S., & Kamath, N.	2020	India		1	12		0	0	0	0
201	294	Rath, P. D., Bhasin, S., Pandey, S., & Srivastava, S.	2017	India		1	60		1	1	0	0
202	295	Redondo, M. C., Gómez, M., Landaeta, M. E., Ríos, H., Khalil, R., Guevara, R. N., Palavecino, S., Figuera, M., Caldera, J., Rivera, R., Calvo, A., Vitelli, J., Morón, M., & Nuñez, M. J.	2011	Venezuela		1	50	1	1	1	1	0
203	296	Reechaipichitkul, W.	2004	Thailand		1	62		1	1	1	0
204	297	Renella, R., Perez, J. M., Chollet-Martin, S., Sarnacki, S., Fischer, A., Blanche, S., Casanova, J. L., & Picard, C.	2006	France		1	4		0	0	0	0
205	298	Renou, A., Miltgen, G., Blondé, R., Jean, F., Allyn, J., & Allou, N.	2020	France		1	75		1	0	1	0
	299		2020	France		1	74		1	0	1	1
	300		2020	France		1	54		1	0	0	0
	301		2020	France		1	61		1	0	0	0
	302		2020	France		1	65	0	0	1	1	0
	303		2020	France		1	68		1	0	1	0
206	304	Roan, J. N., Luo, C. Y., Tsai, H. L., Hu, Y. N., Yang, Y. J., & Lin, P. Y.	2013	Taiwan (Republic of China)		1	76	1	0	1	0	0
207	305	Roche, S., Fahy, R. J., McLaughlin, A., & Keane, J. M.	2018	Ireland	Irish	1	72		0	0	0	1
208	306	Rodrigues, E., Dhupar, V., Pinto, M. J. W., Kumar, P. S., & Gurrala, S.	2020	India		1	45		0	1	0	1
209	307	Rodríguez, J. Y., Huertas, M. G., Rodríguez, G. J., Vargas-Otalora, S., Benıtez-Peñuela, M. A., Esquea, K., Rios, R., Mendoza, L. R., Diaz, L., Reyes, J., & Álvarez-Moreno, C. A.	2020	Colombia		0	21		1	0	0	1
210	308	Rodríguez, J. Y., Morales-López, S. E., Rodríguez, G. J., Álvarez-Moreno, C. A., Esquea, K., Pinzon, H., Ramirez, L. R., Moreno, L., Ocampo, W., & Cepeda, M. L.	2019	Colombia		1	72		1	1	1	0
	309		2019	Colombia		0	60		0	1	1	1
	310		2019	Colombia		1	49		1	1	1	1
	311		2019	Colombia		1	71		1	1	1	1
	312		2019	Colombia		1	66		1	1	1	1
	313		2019	Colombia		1	56		0	1	1	0
	314		2019	Colombia		1	54		1	0	1	0
211	315	Rohaizat, S., Omar, M. F. H., Mohd Miswan, M. F., & Nor, F. M.	2021	Malaysia		1	30		0	1	0	0
212	316	Rossi, B., Epelboin, L., Jauréguiberry, S., Lecso, M., Roos-Weil, D., Gabarre, J., Grenier, P. A., Bricaire, F., & Caumes, E.	2013	France		1	48		0	0	0	0
	317		2013	France		1	64		1	0	0	0
213	318	Rudrabhatla, P., Nair, S. S., George, J., Sekar, S., & Ponnambath, D. K.	2022	India		1	69		1	1	0	1
214	319	Rynjah, G. L., Alexander, M., Prabhakar, A. T., & Babu, S. P.	2017	India		0	32		0	0	0	1
	320		2017	India		1	49		1	0	0	1
215	321	Sakulchit, T., Ngu, L., Chor, Y. K., & Ong, G. Y.	2021	Malaysia	Asian	1	8		1	0	0	0
216	322	Salam, A. P., Khan, N., Malnick, H., Kenna, D. T., Dance, D. A., & Klein, J. L.	2011	United Kingdom		0	46		1	1	0	0
217	323	Salmuna, Z. N., Hussin, A., & Wan Sulong, W. A. B.	2021	Malaysia		1	48	1	0	1	0	0
218	324	Saluja, S. S., Kumar, M. M., & Gopal, S.	2019	India		1	48	1	1	1	0	0
219	325	Sampath, A., Sukumar, M., Tejaswini, P., Gupta, A., & Khadanga, S.	2023	India		0	55		1	0	0	0
220	326	Sanchez-Pardo, S., Mackenzie-Martinez, S., Martinez-Vernaza, S., Cortés Fraile, G. C., & Gualtero Trujillo, S. M.	2023	Colombia		0	66		0	0	1	1
221	327	Saonanon, P., Tirakunwichcha, S., & Chierakul, W.	2013	Thailand	Thai	1	48	1	1	0	0	0
222	328	Saravu, K., Kadavigere, R., Shastry, A. B., Pai, R., & Mukhopadhyay, C.	2015	India		1	39	0	0	1	1	0
	329		2015	India		1	45	0	0	0	1	0
223	330	Saravu, K., Mukhopadhyay, C., Eshwara, V. K., Shastry, B. A., Ramamoorthy, K., Krishna, S., & Sathyanarayanan, V.	2012	India	Asian	1	43		0	1	0	0
224	331	Saravu, K., Vishwanath, S., Kumar, R. S., Barkur, A. S., Varghese, G. K., Mukhyopadhyay, C., & Bairy, I.	2008	India		1	49	1	0	1	1	0
	332		2008	India		0	45	0	1	1	1	0
	333		2008	India		1	40	0	0	1	1	0
	334		2008	India		1	65	0	0	1	1	1
	335		2008	India		1	42	1	1	1	0	0
225	336	Sathiavageesan, S.	2016	India		1	32		0	1	1	0
226	337	Schully, K. L., Berjohn, C. M., Prouty, A. M., Fitkariwala, A., Som, T., Sieng, D., Gregory, M. J., Vaughn, A., Kheng, S., Te, V., Duplessis, C. A., Lawler, J. V., & Clark, D. V.	2017	Cambodia		1	65	0	1	0	1	1
	338		2017	Cambodia		1	44	0	1	0	0	0
	339		2017	Cambodia		1	56	1	1	0	0	0
	340		2017	Cambodia		1	46	1	1	0	0	0
	341		2017	Cambodia		1	48	0	1	0	0	0
	342		2017	Cambodia		1	24	0	1	0	0	1
	343		2017	Cambodia		1	46	1	0	0	0	0
227	344	Schultze, D., Müller, B., Bruderer, T., Dollenmaier, G., Riehm, J. M., & Boggian, K.	2012	Switzerland	Caucasian	1	44		0	0	0	0
228	345	Selvananda, S., Kan, S. L., & Lim, A. L.	2021	Malaysia		0	45	0	1	0	1	0
229	346	Shaaban, H., Hallit, R., Slim, J., Sree, A., & Sensakovic, J. W.	2014	USA	Indian	1	81		1	1	1	0
230	347	Shafi, H., & Meyyur Aravamudan, V.	2017	Singapore		1	19	0	0	0	1	0
231	348	Sharma, A., Mahajan, Z., Madhyastha, S. P., & Mehta, V.	2022	India		0	Early 50s		0	1	1	0
	349		2022	India		1	Early 50s		1	1	1	0
	350		2022	India		0	Mid- 60s		1	1	0	0
232	351	Sheng, Z., Li, J., Chen, C., Xie, J., Xu, Y., Zhou, H., & Xie, Q.	2023	People’s Republic of China		1	57	1	0	1	1	0
233	352	Shetty, A. K., Boloor, R., Sharma, V., & Bhat, G. H.	2010	India		1	40	1	0	1	0	0
234	353	Shetty, A. K., Hegde, A., Shetty, I. N., & Gomes, L.	2008	India		0	50	0	0	1	0	0
235	354	Shetty, H. S., Mallela, A. R., Shastry, B. A., & Acharya, V.	2015	India		1	55		1	1	1	0
236	355	Shetty, N. S., Karikal, A., & Radhakrishnan, S. M.	2022	India		1	Early 70s		1	1	1	1
237	356	Shivbalan, S., Reddy, N., Tiru, V., & Thomas, K.	2010	India		0	3		1	1	1	0
238	357	Shrestha, N., Adhikari, M., Pant, V., Baral, S., Shrestha, A., Basnyat, B., Sharma, S., & Sherchand, J. B.	2019	Nepal		1	34		0	1	0	0
	358		2019	Nepal		1	48		0	1	0	0
239	359	Sia, T., Podin, Y., Chuah, T. B., & Wong, J. S.	2018	Malaysia		1	29	1	1	0	1	0
240	360	Sidrim, J. J., Rocha, M. F., Bandeira, T. J., Cordeiro, R. A., Carvalho, B. M., Grangeiro, T. B., Holanda, M. A., Lima, R. A., Valente, L. G., Costa, A. K., & Brilhante, R. S.	2011	Brazil		1	70	1	1	0	1	1
241	361	Singh, M., & Mahmood, M.	2017	USA	Filipino	1	60		1	1	1	0
242	362	Singhai, A., Mallik, M., Ingle, V., & Mishra, V. N.	2022	India		0	27	0	1	0	1	0
243	363	Smith, S., & Hanson, J.	2019	Australia		1	65		0	0	1	0
244	364	Smith, S., Munas, A. M., & Hanson, J.	2018	Australia	Caucasian	0	50		1	0	1	0
245	365	Soco, M. L. S., & Lim, B. A. T.	2022	Philippines	Filipino	0	49	0	0	0	1	1
246	366	Solverson, K. J., Chan, W., & Tremblay, A.	2019	Canada		1	65		0	0	1	0
247	367	Soo, C. I., Abdul Wahab, S., & Abdul Hamid, F.	2015	Malaysia		1	49	0	1	1	0	0
248	368	Soo, K. C., Lee, K. S., Ooi, S. Y., Darwina, A., Sannasey, S., & Lee, H. G.	2021	Malaysia		1	34	0	0	1	0	0
249	369	Sood, S., Khedar, R. S., Joad, S. H., & Gupta, R.	2014	India		1	49		1	0	0	0
250	370	Speiser, L. J., Kasule, S., Hall, C. M., Sahl, J. W., Wagner, D. M., Saling, C., Kole, A., Meltzer, A. J., Davila, V., Orenstein, R., Grys, T., & Graf, E.	2022	USA		1	58	0	0	1	0	0
251	371	Stavrou, C., Veraitch, O., Morris-Jones, S., & Walker, S. L.	2021	United Kingdom		1	26		0	0	1	0
252	372	Subbalaxmi, M. V., Chandra, N., Rao, M. N., Vemu, L., & Raju, Y. S.	2011	India		0	55	1	1	1	0	0
253	373	Subramony, H., Gunasekaran, S., & Paul Pandi, V. K.	2019	India		1	60	1	1	1	1	0
254	374	Subran, B., Ackermann, F., Watin-Augouard, L., Rammaert, B., Rivoisy, C., Vilain, D., Canzi, A. M., & Kahn, J. E.	2013	France	Caucasian	1	55		0	0	0	0
255	375	Sugi Subramaniam, R. V., Karthikeyan, V. S., Sistla, S. C., Ali, S. M., Sistla, S., Ram, D., & Sudhagar, R.	2013	India		0	55		0	0	0	0
256	376	Sun, J. M., Chong, S. J., & Por, Y. C.	2011	Singapore	Chinese	1	10		0	0	0	0
257	377	Sundaram, P. S., Padma, S., & Chauhan, R.	2021	India		1	43		1	1	0	0
258	378	Tamtami, N. A., Khamis, F., & Al-Jardani, A.	2017	Oman	Omani	1	55	0	1	0	0	1
259	379	Tan Boun, K., Biron, F., Chidiac, C., & Ferry, T.	2012	France	Cambodian-born French	1	61		1	1	1	0
260	380	Tan, G., Li, J., Chen, L., Chen, X., Zhang, S., Ke, L., & Liu, J.	2015	China		1	63		0	0	1	0
	381		2015	China		1	76		0	0	1	0
261	382	Tan, J. Y. K., Razali, N. M., Samsudin, A., Chong, J. C., Meroiviran, S., Adnan, N., Rahman, A. K. A., Dali, F. M., Ibrahim, W. Z. W., & Wahab, W. N. N. W. A.	2021	Malaysia		1	72	1	1	1	0	0
262	383	Tang, Y., Deng, J., Zhang, J., Zhong, X., Qiu, Y., Zhang, H., & Xu, H.	2018	China		1	52	1	1	1	0	0
	384		2018	China		1	48	1	1	1	0	0
	385		2018	China		1	36	1	1	1	1	0
	386		2018	China		1	43	1	1	0	0	0
	387		2018	China		1	63	0	1	1	0	0
	388		2018	China		1	47	0	1	1	0	0
	389		2018	China		1	45	1	1	1	0	0
263	390	Tauran, P. M., Sennang, N., Rusli, B., Wiersinga, W. J., Dance, D., Arif, M., & Limmathurotsakul, D.	2015	Indonesia	Indonesian	1	41	1	1	0	0	1
	391		2015	Indonesia	Indonesian	0	45	0	0	1	1	1
264	392	Thabah, M., Naveen, K., & Sivabal, V.	2016	India		1	44	1	0	1	0	0
265	393	Thomas, J., Jayachandran, N. V., Shenoy Chandrasekhara, P. K., Lakshmi, V., & Narsimulu, G.	2008	India		1	54	1	1	0	0	0
266	394	Toh, T. H., & Chong, H. C.	2017	Malaysia	Malaysian	0	15		0	1	0	0
267	395	Tong, T. K., Shan, G., Sibangun, F. J., & Keung, B. L. D.	2021	Malaysia		0	55		1	1	0	1
	396		2021	Malaysia		1	57		1	1	1	0
	397		2021	Malaysia		1	57		1	0	0	0
268	398	Totagi, A. B., & Paramasivan, P.	2014	India		1	51		1	1	0	0
	399		2014	India		1	50	1	0	1	0	0
269	400	Tsai, M. W., Chen, Z. H., Lee, K. H., & Huang, S. K. H.	2019	Taiwan		1	44		1	0	0	0
270	401	Tsai, Y. T., Lee, T. Y., Li, R. T., Wang, C. R., Hsieh, C. H., Hsu, J. H., Hsieh, M. T., Hsieh, W. S., Wang, H. W., & Liu, Y. C.	2017	Taiwan		1	46		1	0	0	0
271	402	Tsang, T. Y., & Lai, S. T.	2001	Hong Kong	Nepalese	1	51		0	1	0	0
272	403	Tyagi, P., Shah, V., Sharma, P., Bansal, N., Singla, V., Kumar, A., & Arora, A.	2014	India		1	56	0	1	1	0	0
273	404	Vachvanichsanong, P., Dissaneewate, P., Prukprasert, P., Wongchanchailert, M., Thongmak, S., Janjindamai, S., Vasikananont, P., & Laosombat, V.	2002	Thailand		0	14		0	0	1	0
274	405	Vaid, T., Rao, K., & Hande, H. M.	2015	India		0	56		1	1	1	0
275	406	Vanaik, S., Patel, N., Vasudevan, A., & Sandhu, K.	2018	USA	Hispanic	1	53		1	1	0	1
276	407	Varkey Maramattom, B., & Rathish, B.	2021	India		1	57		0	0	0	1
277	408	Varma, A., Mathew, J. E., Gopalakrishnan, C. V., & Wilson, A.	2021	India		1	58		0	1	1	0
278	409	Vemuri, M. B., Malik, A., Mohapatra, M. M., Sistla, S., Madan Purath, S., Raj, S., & Rajaram, M.	2021	India		1	30	0	0	1	1	0
279	410	Verdecia, J. L., Jankowski, C. A., Isache, C. L., Neilsen, C. D., McCarter, Y. S., Sands, M. L., & Ravi, M.	2022	USA		1	48		0	1	0	0
280	411	Vestal, M. L., Wong, E. B., Milner, D. A., Jr., Gormley, W. B., & Dunn, I. F.	2013	USA	Cambodian	1	58		0	0	0	0
281	412	Visca, P., Cazzola, G., Petrucca, A., & Braggion, C.	2001	Italy	Italian	0	25		0	0	1	0
282	413	Vithana, S. M. P., Chathuranga, L. S., Jayasinghe, S., & Udayakumara, E. A. D.	2022	Sri Lanka		1	45	0	0	1	0	0
283	414	Vithoosan, S., Kumarasiri, A., Vithanage, N. M., & Senanayake, B.	2022	Sri Lanka		1	47	0	0	0	0	0
284	415	Vithoosan, S., Thanushah, B., Piranavan, P., Gamlaksha, D., Karunatilake, H., & Jayanaga, A.	2019	Sri Lanka	Sri Lankan	0	53		0	0	0	0
285	416	Volpe-Chaves, C. E., Rodrigues, A. C. S., Lacerda, M., Oliveira, C. T. F., Castilho, S. B., Franciscato, C., Santos, I. C. O., Assef, A., Roever, L., Oliveira, S., & Paniago, A. M. M.	2019	Brazil		1	42	0	1	1	1	0
286	417	Wadwekar, B., Ninan, R. S., Bhat, S., Devi, S., Ramaya, S. R., & Kanungo, R.	2018	India		1	40		0	1	0	0
287	418	Wahab, A. A., Norliyana, N., Ding, C. H., Nurzam, S. C. H., Salbiah, N., & Rao, K. R.	2020	Malaysia	Malay	1	58	0	1	1	0	0
288	419	Wahab, S. A., Ghafar, M. Y. A., Hamid, F. A., Ian, S. C., Lin, A. B. Y., & Manap, R. A.	2015	Malaysia		1	49		1	1	0	0
	420		2015	Malaysia		1	40		1	1	0	0
289	421	Walewski, V., Méchaï, F., Billard-Pomares, T., Juguet, W., Jauréguy, F., Picard, B., Tandjaoui-Lambiotte, Y., Carbonnelle, E., & Bouchaud, O.	2016	France		1	37		1	0	0	0
	422		2016	France		1	36		1	0	0	0
	423		2016	France	Cambodian	0	58		1	1	0	0
290	424	Wang, S. S. Y.	2020	Singapore	Chinese	1	66		0	0	1	0
291	425	Wang, Y. S., Wong, C. H., & Kurup, A.	2003	Singapore	Chinese	1	61	0	1	0	1	0
292	426	Warapitiya, D. S., Subasinghe, S., de Silva, R. F., Piyarisi, D. L., & Jayatilleke, K.	2021	Sri Lanka	Sri Lankan	1	54	1	0	0	0	1
293	427	Weissert, C., Dollenmaier, G., Rafeiner, P., Riehm, J., & Schultze, D.	2009	Germany		1	35		0	0	0	0
294	428	Wijekoon, P. W., Bandara, K. A., Kailainathan, A., Chandrasiri, N. S., & Hapuarachchi, C. T.	2016	Sri Lanka		0	42		0	1	0	0
295	429	Wijekoon, S., Prasath, T., Corea, E. M., & Elwitigala, J. P.	2014	Sri Lanka	Sinhalese	0	53		0	1	0	0
296	430	Wilson, M., Smith, S., Brown, J., & Hanson, J.	2016	Australia	Torres Strait Islander	1	59		1	1	1	0
297	431	Wong, K. W.	2013	Malaysia		1	46	0	0	0	1	0
298	432	Wongwandee, M., Kiatsoontorn, K., & Linasmita, P.	2017	Thailand	Thai	1	55	0	0	1	1	0
299	433	Wootton, C. I., Elliott, I. A., Sengdetkha, D., Vongsouvath, M., Phongmany, S., & Dance, D. A.	2013	Lao People’s Democratic Republic		0	18	1	0	0	0	0
300	434	Wu, B., Tong, X., He, H., Yang, Y., Chen, H., Yang, X., & Xu, B.	2021	China		1	33		1	0	0	0
301	435	Wu, H., Huang, D., Wu, B., Pan, M., & Lu, B.	2019	China		1	54	1	1	1	0	1
302	436	Wu, P. H., Chen, C. H., Hsih, W. H., Chou, C. H., Chi, C. Y., Ho, M. W., Lin, Y. T., Lin, H. H., Tseng, K. H., & Hsueh, P. R.	2023	Taiwan		1	78		1	1	1	1
303	437	Yang, I. H., Lee, J. J., Liu, J. W., & Teng, M. C.	2006	Taiwan	Chinese	1	70		1	1	1	1
304	438	Yap, E. M. L., Ocampo-Rosario, M. C. S. G., & Inductivo-Yu, I.	2019	Philippines	Filipinos	1	40	1	0	1	0	0
305	439	Yazdanpanah, Y., Lemaire, X., Senneville, E., Delcey, V., Viget, N., Mouton, Y., Ajana, F., & Dubreuil, L.	2002	France	English	1	46		1	0	0	0
306	440	Ye, Q. J., Desai, S. R., & Tan, E. K.	2018	Singapore	Chinese	1	55	0	1	1	1	0
307	441	Yeo, B., Lee, J., Alagappan, U., & Pan, J. Y.	2015	Singapore	Chinese	1	28		0	0	0	0
308	442	Yik, C.	2020	Malaysia		1	24		1	1	1	0
309	443	Young, A., Tacon, C., Smith, S., Reeves, B., Wiseman, G., & Hanson, J.	2017	Australia	Indigenous Australian	1	6		1	0	0	1
	444		2017	Australia	From Papua New Guinea	1	10		1	0	1	1
310	445	Yuan, Y., Yao, Z., Xiao, E., Zhang, J., Wang, B., Ma, B., Li, Y., Yan, W., Wang, S., Ma, Q., Xu, J., Wang, Y., & Fan, E.	2019	People’s Republic of China	Chinese	1	54		1	1	0	0
311	446	Zainal Abidin, H., Muhd Besari, A., Nadarajan, C., Wan Shukeri, W. F., Mazlan, M. Z., Chong, S. E., & Salmuna Ayub, Z. N.	2017	Malaysia		1	15		1	0	0	0
312	447	Zaw, K. K., Wasgewatta, S. L., Kwong, K. K., Fielding, D., Heraganahally, S. S., & Currie, B. J.	2019	Australia	Caucasian	0	41	1	0	0	1	0
313	448	Zhan, Y., Wu, Y., Li, Q., & Yu, A.	2017	China		1	31		1	0	0	0
	449		2017	China		1	48	0	1	0	0	1
	450		2017	China		1	56	1	1	0	1	0
	451		2017	China		1	65	1	0	0	0	0
	452		2017	China		1	9		1	0	0	0
	453		2017	China		1	60	1	1	0	0	0
314	454	Zong, Z., Wang, X., & Deng, Y.	2016	China	Chinese	1	42	0	1	0	0	0
